# Supplementary material for: The Drosophila melanogaster Mutants apblot and apXasta Affect an Essential apterous Wing Enhancer
Source: G3 (Bethesda). 2015 Apr 2;5(6):1129–43. doi: 10.1534/g3.115.017707 (PMC4478543; doi:10.1534/g3.115.017707)
Supplement: Supporting Information [file supp_g3.115.017707_TableS1.xlsx]

## Sheet: Sheet1
Primer Name	Sequence (5' to 3')
apLA-R	GTCCATCCTCATTCATGTGGCGT
apLA-FNotI	GCGGCCGCGTTTTCGGACCGCTGAC
apRA-F	TCCAGACTCGAACTGGAAGCTG
apRA-R	GGTCAATGCGCTCTGTCATTAGTCA
SV40out55	AAGCTTTGCGTACTCGCAAAT
apLOF2	TGATTAGAAACCGCCCCTGTAT
Mcp-dir-y	TCAATTTGAGATCGCCTGGTC
ap-dir-3	GCGTAGTGCTGGTAGCGTT
apRAendF	GAACCTGTCTCCCTCGAAGTTAA
apROR2	GAGGCAGAGAGCTTAGTTTCTCT
Aprec-LA-AscI-F	AGGCGCGCCGCTTGAATACGTTTTATTTAAGCTTCTATGG
WARIout#1	ACACACCTGCATACCTTACATC
apMM-200for	ATAGCGTCAGTAGCTCGTTC
yellow5’out	CTTTCGCTGGGTTTGGTATG
Inverseappromfor	CTCTCGCACCAGCCGAAATC
attBPfor	TCGAGCCTACGCCCCCAACTGAGAGAACTCAAAGGTTACCCCAGTTGGGGCACTACTCCACTAGTGTGGAGTACGCGCCCGGGGAGCCCAAGGGCACGCCCTGGCACCCGCACCGGTAC
attBPrev	CGGTGCGGGTGCCAGGGCGTGCCCTTGGGCTCCCCGGGCGCGTACTCCACACTAGTGGAGTAGTGCCCCAACTGGGGTAACCTTTGAGTTCTCTCAGTTGGGGGCGTAGGC
apdown-forN	GCGTGGTGTTCTATCCGCG
aptransch_yw_rev	CGAAATACCTTTCGGTACCCAGC
apEnhDel_seq_dwnst_for	GCCAGACGCCACATGAATGAG
apEnhDel_seq_PB_rev	GATCTAGCTCGTTACAGTCCGG
attBtop	CCGGTGCGGGTGCCAGGGCGTGCCCTTGGGCTCCCCGGGCGCGTACTCCACGC
attBbottom	GGCCGCGTGGAGTACGCGCCCGGGGAGCCCAAGGGCACGCCCTGGCACCCGCACCGGAGCT
FRTLoxtop	GGCCGAAGTTCCTATTCTCTAGAAAGTATAGGAACTTCGCGGCCGCACCTAGGACCGGTAGATCTATAACTTCGTATAGCATACATTATACGAAGTTAT
FRTLoxbottom	CTAGATAACTTCGTATAATGTATGCTATACGAAGTTATAGATCTACCGGTCCTAGGTGCGGCCGCGAAGTTCCTATACTTTCTAGAGAATAGGAACTTC
apenhrecLA_XhoI_rev	attagcggccgcCAGACTCGAACTGGAAGCTGC
apenhrecLA_XhoI_rev	taatctcgagCATAGTGAATGCATACCACAAAAGCTG
apenhrecRA_XhoI_for	attactcgagGGGAGCATAGACAAGAACCACTATG
apenhrecRA_BglII_rev	taatagatctTAGGCCAGTCATTTGGCTGAG
apR_AvrII_for	attacctaggCACCTGACTCAATAGCAAGACT
dadint52_XmaI_SpeI_rev	taatcccgggactagtGTGAGTTTTGTGCCCCAAAATCCC
Xa_brkpnt_AvrII_for	gccgcctaggATTTGACAAAATTGTGATGGGAATC
dad4_AvrII_for	attacctaggGCAATGAAAGAGGAGTACGATG
dad4_XmaI_SpeI_rev	taatcccgggactagtCAAGCCGATTTGAAGAGGTGCAC
apR_XmaI_SpeI_rev	taatcccgggactagtTATGCTGCAACCACATGCTG
apRXa_AgeI_rev	taataccggtGGAGGCCAGCTCTAAAATCG
apP_NotI_for	attagcggccgcCCCATCCACAGGTAGCTGAC
apP_AvrII_rev	taatcctaggCGATACACCCGTTACTTCGCTAC
apY_NotI_for	attagcggccgcGATTTGGCCCTCTCTCGATTTCAG
apY_AgeI_rev	taataccggtGCCGAAAAGGAATACCTTTGTATTGTACC
apC_AscI_for	taatggcgcgccCCATGTCCGTCTTTCCGAATAA
apC_BglII_rev	attaagatctCGTTACTTCGCTACTGCAAGTGCT
apO_BglII_rev	attaagatctTGCGACTACTCCAGGGACAG
apP_AscI_for	attaggcgcgccCCCATCCACAGGTAGCTGACC
apQ_AscI_for	taatggcgcgccTTATCAGCCGAGCCTCGA
apR_AscI_for	taatggcgcgccCACCTGACTCAATAGCAAGACT
apR_BglII_rev	attaagatctTATGCTGCAACCACATGCTG
apS_AscI_for	taatggcgcgccCCCATCCACAGGTAGCTGACCG
apS_BglII_rev	attaagatctGGGTATGCTGCAACCACATGC
apOR2_XbaI_rev	taattctagaTCCCGAAATCACACGAAATAG
apOR3_XbaI_rev	taattctagaACAACAATGGATTCGCCGGAC
apRXa_XbaI_rev	taattctagaGGAGGCCAGCTCTAAAATCG
iPCR_for	TACACCCGCTTCGATGAAAC
iPCR_rev	GTTTCATCGAAGCGGGTGTA
K_for	ATGCGAAATTCGGTAGCCTG
L_rev	GCTGGCCTCCTATAATTTGACC
blood3prime	GCGCATAAGCTCTCTCTCTC
blood5prime	GGGATGCTGACTTAGCTTAAAGC
iPCR_Xa_rev	TGGATGGGTCCCGAAATCAC
19_for	ACAACTTAGGTCCTGCCAGC
dadint52out	TATGGCATTGTACTGGCGAC
insitu_SacI_for	attagagctcTCACACGTTTCGCTGTTTGG
insitu_KpnI_rev	taatggtaccTCATCGACGCCCTCATCTAC
hsp70_XbaI_for	ATATCTAGACGCCGGAGTATAAATAGAGGCGCTTCG
hsp70_BamHI_rev	TATGGATCCGAAAGTATTCAGAGTTCTCTTCTTGTATTCAATAATTACTTCTTGG
dad_NotI_for	ATAGCGGCCGCCAGTAAGTACCTATTTCCACTCCTTAGAACTCAAAATC
dad_NheI_rev	TATTGCTAGCCTGCAATGAAAGAGGAGTACGATGATTAGTCACTG
Gal4_BglII_for	TGTAAGATCTCAAAATGAAGCTACTGTCTTCTATCGAACAAGCATGCG
Gal4_HindIII_rev	TGTAAGCTTTTACTCTTTTTTTGGGTTTGGTGGGGTATCTTCATCATC
SV40_HindIII_for	TGTAAGCTTGATCATAATCAGCCATACCACATTTGTAGAGGTTTTACTTGC
SV40_BamHI_ApaI	TATGGGCCCGGATCCTAAGATACATTGATGAGTTTGGACAAACCACAACTAGAATGC
